# Supplementary material for: Mosquito midgut stem cell cellular defense response limits Plasmodium parasite infection
Source: Nat Commun. 2024 Feb 16;15:1422. doi: 10.1038/s41467-024-45550-2 (PMC10873411; doi:10.1038/s41467-024-45550-2)
Supplement: Supplementary file 9 — Source Data [file 41467_2024_45550_MOESM9_ESM.xlsx]

## Sheet: Figure 1H
Figure 1H	Volume of tdTomato (tdTomato+ cells) in the mosquito midgut at 24 hours
26h
N1		N2		N3
BF	INF	BF	INF	BF	INF
10477.7	16623	6001.7	16191.1	2398.42	6006.2
16219.6	17209.2	4994.97	16480.3	1580.83	6810.23
23508.5	33668.1	5552.02	4121.41	2729.79	10209.3
33309.2	32380.5	4257.89	24552.1	4620.07	7872.27
28471	28764.5	4821.39	11618.5	5116.73	5778.12
19181.6	35323.5	5610.7	12263	4622.4	9351.69
	5182.14	4662.5	6740.83		3782.32
	3806.86				2352.25
	2052.07				1475.55
	1034.7				782.17
	1869.62				1153.17
	276.27				6594.74
Rand data			Adjusted scale
Bf	Inf		Bf	Inf
10477.7	1475.55		10.4777	1.47555
16219.6	1869.62		16.2196	1.86962
23508.5	1034.7		23.5084	1.0347
33309.2	5182.14		33.3092	5.18214
28471	6810.23		28.471	6.81023
19181.6	11618.5		19.1816	11.6185
6001.7	32380.5		6.0017	32.3805
4994.97	6740.83		4.99497	6.74083
5552.02	2352.25		5.55202	2.35225
4257.89	6006.2		4.25789	6.0062
4821.39	12263		4.82139	12.263
5610.7	33668.1		5.6107	33.6681
4662.5	16191.1		4.6625	16.1911
2398.42	3806.86		2.39842	3.80686
1580.83	7872.27		1.58083	7.87227
2729.79	28764.5		2.72979	28.7645
4620.07	16480.3		4.62007	16.4803
5116.73	782.17		5.11673	0.78217
4622.4	276.27		4.6224	0.27627

## Sheet: Figure 1I
Figure 1I	Volume of tdTomato (tdTomato+ cells) in the mosquito midgut at 5 days
5 dpi
N1		N2		N3
Bf	Inf	Bf	Inf	Bf	Inf
19269.5	59869.7	33139.1	133993	12704.9	56558.7
13459.8	89779.4	8927.2	108620	4458.06	49489.3
12430.2	58983.6	15844	21434.3	35488.3	67884.1
10362.9	38435.9	23524.6	72635	15814	121314
7499.99	57378.7	15551.6	89800.3	12815.4	78168.3
6993.33	52848.9	25706.3	61156.1	82439.1	28843.5
		18102.3	116063	27202.7	41732.3
		15601.2	80789	28822.1	61844.8
		30600.9	100843	27962.4	20022.7
		36112.3	26500.7	32424.8	28607.6
All 5dpi			Adjusted scale
Bf	Inf		Bf	Inf
19269.5	59869.7		19.2695	59.8697
13459.8	89779.4		13.4598	89.7794
12430.2	58983.6		12.4302	58.9836
10362.9	38435.9		10.3629	38.4359
7499.99	57378.7		7.49999	57.3787
6993.33	52848.9		6.99333	52.8489
33139.1	133993		33.1391	133.993
8927.2	108620		8.9272	108.621
15844	21434.3		15.844	21.4343
23524.6	72635		23.5246	72.635
15551.6	89800.3		15.5516	89.8003
25706.3	61156.1		25.7063	61.1561
18102.3	116063		18.1023	116.063
15601.2	80789		15.6012	80.789
30600.9	100843		30.6009	100.843
36112.3	26500.7		36.1123	26.5007
12704.9	56558.7		12.7049	56.5587
4458.06	49489.3		4.45806	49.4893
35488.3	67884.1		35.4883	67.8841
15814	121314		15.814	121.314
12815.4	78168.3		12.8154	78.1683
82439.1	28843.5		82.4391	28.8435
27202.7	41732.3		27.2027	41.7323
28822.1	61844.8		28.8221	61.8448
27962.4	20022.7		27.9624	20.0227
32424.8	28607.6		32.4248	28.6076

## Sheet: Figure 1J
Figure 1J	Volume of tdTomato (tdTomato+ cells) in the mosquito midgut at 10 days
10 dpi
Adjusted scale
N1			N2
Bf	Inf		Bf	Inf
29759	127058		29.759	127.058
15801.5	201203		15.8015	201.203
30439.5	114807		30.4396	114.807
15172.5	58024.6		15.1725	58.0246
23061.7	212771		23.0617	212.771
25353.2	201811		25.3532	201.811
35246.4	59069.5		35.2464	59.0695
15564.5	114004		15.5645	114.004
7650.28	181478		7.65028	181.478
13817.5	76943.4		13.8175	76.9434
21844.6	100635		21.8446	100.635
20596.1	50311.8		20.5961	50.3118
12447.9	138977		12.4479	138.977
24797.2	170054		24.7972	170.054
27274.2	254075		27.2742	254.075
20053.6	54557.5		20.0536	54.5575
19680.3	310129		19.6803	310.129
28081.9	145462		28.0819	145.462
18709.2	216139		18.7092	216.139

## Sheet: Figure 1K
Figure 1K	Percentage of Plasmodium parasites that are in contact with midgut progenitors at 24 hours
Parasites total	98
Parasites - dsred	95
Parasites +	3

## Sheet: Figure 1L
Figure 1L	Percentage of Plasmodium parasites that are in contact with midgut progenitors at 5 days
	total
Parasites	413
Parasites - dsred	223
Parasites + dsRed	191

## Sheet: Figure 1M
Figure 1M	Percentage of Plasmodium parasites that are in contact with midgut progenitors at 10 days
	total
Parasites	515
Parasites - dsred	77
Parasites + dsRed	438

## Sheet: Figure 2J
Figure 2J	Oocysts in the midgut of An. stephensi kept at (H) 21°C and (I) 28°C. (J) Oocysts counts of mosquitoes kept at 21°C, a permissive temperature for oocyst development, and at 28°C, a non-permissive one.
21oC	28oC
35	7
23	12
70	5
9	5
190	16
4	3
0	3
19	8
33	3
47	15
16	34
34	4
4	41
31	66
61	0
110	5
150	7
81	1
56	10
12	26
5	30
30	28
16	8
26	4
43	21
22	52
70	0
25	4
0	2
27	18
54	0
52	3
97	1
51	2
3	9
36	10
89	14
4	21
14	1
0	38
9	0
26	0
4	13
59	17
208
143

## Sheet: Figure 2K
Figure 2K	Midgut progenitors in the midgut of An. stephensi kept at (H) 21°C and (I) 28°C. (J) Oocysts counts of mosquitoes kept at 21°C, a permissive temperature for oocyst development, and at 28°C, a non-permissive one.
Correlation 21 and 28C
21oC	28oC
36683.2	7528.44
58696.5	7635.25
91495.2	12255.8
59359.9	17595.1
65619.4	3771.59
56230.5	3747.87
65083.5	11269.6
55652	11872.3
48529.6	39977.4
24353.8	48483.8
24556.7	0
47816	2242.19
20047.6	14339.8
30909.7	16737.8
34935.9	7186.73
84315.9	20049.8
28011.8	10667.2
36736.5	11909.7
71729.9	3233.12
92911.2	7342.91
59701.7
63682.1
45334.3
Adjusted scale
21oC	28oC
36.6832	7.52844
58.6965	7.63525
91.4952	12.2558
59.3599	17.5951
65.6194	3.77159
56.2305	3.74787
65.0835	11.2696
55.652	11.8723
48.5296	39.9774
24.3538	48.4838
24.5567	0
47.816	2.24219
20.0476	14.3398
30.9097	16.7378
34.9359	7.18673
84.3158	20.0498
28.0118	10.6672
36.7365	11.9097
71.7299	3.23312
92.9112	7.34291
59.7017
63.6821
45.3343

## Sheet: Figure 2L
Figure 2L	Correlation of oocyst numbers and tdTomato volume (tdTomato+ cells) of midguts from females kept at 21°C (red dots) and 28°C (gray dots).
Oocyst (volume)	Stem Cell (volume)
15	36.6832
10	58.6965
16	91.4952
9	59.3599
15	65.6194
18	56.2305
15	65.0835
17	55.652
13	48.5296
7	24.3538
8	24.5567
14	47.816
11	20.0476
6	30.9097
9	34.9359
8	84.3158
8	28.0118
12	36.7365
15	71.7299
19	92.9112
13	59.7017
15	63.6821
11	45.3343
1	7.52844
1	7.63525
3	12.2558
3	17.5951
1	3.77159
1	3.74787
2	11.2696
1	11.8723
6	39.9774
7	48.4838
0	0
1	2.24219
1	14.3398
3	16.7378
1	7.18673
5	20.0498
1	10.6672
1	11.9097
1	3.23312
1	7.34291

## Sheet: Figure 3C
Figure 3C	Volume of tdTomato (tdTomato+ cells) in lacZ and SOCS-silenced midguts 10 days PI
SOCs
LacZ	Socs
Adjusted scale (x1000)
N1			N2
LacZ	SOCs		LacZ	SOCs
39.4781	124.928		96.8006	64.4098
39.5442	115.092		35.6995	119.868
37.5551	76.4477		31.2083	99.9799
156.263	82.2603		69.2756	54.1059
126.178	133.209		77.317	54.5514
72.6208	44.7958		77.9087	83.6784
66.6966	80.8825		132.519	52.7206
18.7176	133.972		124.303	117.511
24.4316	125.716		44.8487	134.613
175.989	106.007		40.5653	108.022
173.496	19.0826		47.1032	148.278
108.024	17.6521		105.732	175.008
51.2862	132.491		35.4979	68.0632
63.4571	208.506		44.0132	31.3424
46.4342	54.1713		134.057	99.9914
34.233	29.1234		70.2605	71.476
51.052	111.936		52.1	103.261
47.4645			34.145	84.8914
71.3047			89.2003	38.9426
60.5759			138.121	38.0052
			107.625	73.9247
			101.532	79.6269
			125.406	71.6189
			49.419	24.1003
			54.706	79.2585
			44.1837	87.8299
			34.1546	117.802
			63.4957	144.313
			36.2604	153.698
			47.882	177.359
			103.966	133.509
			91.5299	177.055
			65.9184	193.564
				183.048
				313.756
				268.846

[truncated: 11 more sheets: Figure 3D, Figure 3G, Figure 3H, Figure 3K, Figure 3L, Figure S3B, Figure S3C, Figure S6A, Figure S6B, Figure S7A, Figure S7B]
